# Supplementary material for: JQ1 Treatment and miR-21 Silencing Activate Apoptosis of CD44+ Oral Cancer Cells
Source: Int J Mol Sci. 2025 Jan 31;26(3):1241. doi: 10.3390/ijms26031241 (PMC11818616; doi:10.3390/ijms26031241)
Supplement: Supplementary file 1 [file ijms-26-01241-s001.zip]

Archive with 1 entries (1 files):
- ijms-3412948-supplementary.pdf
